# Supplementary material for: Jumping on the Edge—First Evidence for a 2 × 6-meric Hemocyanin in Springtails
Source: Biomolecules. 2019 Aug 22;9(9):396. doi: 10.3390/biom9090396 (PMC6769593; doi:10.3390/biom9090396)
Supplement: Supplementary file 1 [file biomolecules-09-00396-s001.zip]

Archive with 2 entries (2 files):
- biomolecules-551611-supplementary.pdf
- Data S6.zip
